# Supplementary material for: Early seed priming with closely related Bacillus strains induces divergent physiological and defense responses in melon
Source: Hortic Res. 2026 Feb 23;13(6):uhag053. doi: 10.1093/hr/uhag053 (PMC13241187; doi:10.1093/hr/uhag053)
Supplement: Web_Material_uhag053 [file web_material_uhag053.zip]

Archive with 2 entries (2 files):
- Carregalo-Rios et al Suppl Figures Major Revision.pdf
- Supplementary Tables_major_revision.pdf
